# Supplementary material for: Centrosome Formation in the Bovine Early Embryo
Source: Cells. 2023 May 7;12(9):1335. doi: 10.3390/cells12091335 (PMC10177215; doi:10.3390/cells12091335)
Supplement: Supplementary file 1 [file cells-12-01335-s001.zip]

Archive with 1 entries (1 files):
- cells-2361598-SM.pdf
